# Supplementary material for: Knowledge Mapping of the Literature on Fiber-Reinforced Geopolymers: A Scientometric Review
Source: Polymers (Basel). 2022 Nov 18;14(22):5008. doi: 10.3390/polym14225008 (PMC9698855; doi:10.3390/polym14225008)
Supplement: Supplementary file 1 [file polymers-14-05008-s001.zip]

Archive with 1 entries (1 files):
- polymers-1979399-supplementary.pdf
